# Supplementary material for: NeuroAiDTM-II (MLC901) Promoted Neurogenesis by Activating the PI3K/AKT/GSK-3β Signaling Pathway in Rat Spinal Cord Injury Models
Source: Biomedicines. 2024 Aug 21;12(8):1920. doi: 10.3390/biomedicines12081920 (PMC11352105; doi:10.3390/biomedicines12081920)
Supplement: Supplementary file 1 [file biomedicines-12-01920-s001.zip]

Archive with 4 entries (4 files):
- biomedicines-3075000-supplementary.pdf
- video s1 - The calibrated forceps compression injury model.mp4
- video s2 - Treated (T) rats after 2 weeks of injury.mp4
- video s2 - Untreated (UT) rats after 2 weeks of injury.mp4
